# Supplementary material for: Characterization of Biostimulant Mode of Action Using Novel Multi-Trait High-Throughput Screening of Arabidopsis Germination and Rosette Growth
Source: Front Plant Sci. 2018 Sep 13;9:1327. doi: 10.3389/fpls.2018.01327 (PMC6146039; doi:10.3389/fpls.2018.01327)
Supplement: TABLE S1 — Statistical differences in the green area (pixels) of 4 DAG Arabidopsis seedlings from three different size categories of seeds (250–280, 280–300, and >300 μm) grown in 48-well plates (three biological replicates per treatment) for 7 days. Different letters indicate significant differences according to multiple comparisons performed after ANOVA. [file Table_1.XLSX]

## Sheet: Sheet1
	Day 2		Day 3		Day 4		Day 5		Day 6		Day 7
	10:00 h	16:00 h	10:00 h	16:00 h	10:00 h	16:00 h	10:00 h	16:00 h	10:00 h	16:00 h	10:00 h
ANOVA	p < 0.001 ***	p < 0.001 ***	p < 0.001 ***	p = 0.0301 *	p < 0.001 ***	p < 0.001 ***	p < 0.001 ***	p < 0.001 ***	p < 0.001 ***	p < 0.001 ***	p < 0.001 ***
250-280 µm	b	b	b	b	b	b	b	b	b	b	b
280-300 µm	a	a	a	ab	a	a	a	a	a	a	a
>300 µm	a	a	a	a	a	a	a	a	a	a	a
Note: multiple comparison according Dunn & Sidák’s approach after ANOVA
	Blue colour	Significantly higher size compared to 250-280 µm
