# Supplementary material for: Characterization of Biostimulant Mode of Action Using Novel Multi-Trait High-Throughput Screening of Arabidopsis Germination and Rosette Growth
Source: Front Plant Sci. 2018 Sep 13;9:1327. doi: 10.3389/fpls.2018.01327 (PMC6146039; doi:10.3389/fpls.2018.01327)
Supplement: TABLE S2 — Statistical differences in the green area (pixels) of 4 DAG Arabidopsis seedlings primed with Put, Spd, Spm, and Pro at four concentrations (0.001, 0.01, 0.1, and 1 mM) and grown under control, moderate (75 mM NaCl) and severe (150 mM NaCl) salt stress conditions for 7 days. Different letters indicate significant differences according to multiple comparisons performed after ANOVA. [file Table_2.XLSX]

## Sheet: Control conditions
			Day 1		Day 2	Day 3		Day 4		Day 5		Day 6		Day 7
			10:00 h	16:00 h	16:00 h	10:00 h	16:00 h	10:00 h	16:00 h	10:00 h	16:00 h	10:00 h	16:00 h	10:00 h
	Putrescine	ANOVA	p < 0.001 ***	p < 0.001 ***	p < 0.001 ***	p < 0.001 ***	p < 0.001 ***	p < 0.001 ***	p < 0.001 ***	p < 0.001 ***	p < 0.001 ***	p < 0.001 ***	p < 0.001 ***	p < 0.001 ***
		H2O	b	b	b	b	b	b	b	b	b	b	b	b
		0.001 mM	a	a	a	a	a	a	a	a	a	a	a	a
		0.01 mM	a	a	a	a	a	a	a	a	a	a	a	a
		0.1 mM	ab	a	a	a	ab	a	a	a	a	a	a	a
		1 mM	a	a	a	a	a	a	a	a	a	a	a	a
	Spermidine	ANOVA	p < 0.001 ***	p < 0.001 ***	p < 0.001 ***	p < 0.001 ***	p < 0.001 ***	p < 0.001 ***	p < 0.001 ***	p < 0.001 ***	p < 0.001 ***	p < 0.001 ***	p < 0.001 ***	p < 0.001 ***
		H2O	b	b	b	b	b	b	b	b	b	b	b	b
		0.001 mM	a	a	a	a	a	a	a	a	a	a	a	a
		0.01 mM	a	a	a	a	a	a	a	a	a	a	a	a
		0.1 mM	ab	ab	ab	ab	ab	ab	ab	a	a	a	ab	ab
		1 mM	a	a	a	a	a	a	a	a	a	a	a	a
	Spermine	ANOVA	p < 0.001 ***	p < 0.001 ***	p < 0.001 ***	p < 0.001 ***	p < 0.001 ***	p < 0.001 ***	p < 0.001 ***	p < 0.001 ***	p < 0.001 ***	p < 0.001 ***	p < 0.001 ***	p < 0.001 ***
		H2O	b	b	b	b	b	b	bc	bc	bc	bc	bc	bc
		0.001 mM	a	a	a	a	a	a	a	a	a	a	a	a
		0.01 mM	a	a	a	a	a	a	a	a	ab	ab	ab	ab
		0.1 mM	a	a	a	a	a	a	ab	ab	ab	a	ab	ab
		1 mM	b	b	b	b	b	b	c	c	c	c	c	c
	Proline	ANOVA	p < 0.001 ***	p < 0.001 ***	p < 0.001 ***	p < 0.001 ***	p < 0.001 ***	p < 0.001 ***	p < 0.001 ***	p < 0.001 ***	p < 0.001 ***	p < 0.001 ***	p < 0.001 ***	p < 0.001 ***
		H2O	b	b	b	b	a	b	b	b	b	b	b	b
		0.001 mM	b	b	c	c	b	c	c	c	c	c	c	c
		0.01 mM	b	b	c	c	b	c	c	c	c	c	c	c
		0.1 mM	a	a	a	a	ab	ab	ab	ab	ab	ab	ab	ab
		1 mM	a	a	a	a	a	a	a	a	a	a	a	a
	Note: multiple comparison according Dunn & Sidák’s approach after ANOVA
		Blue colour	Significantly higher size compared to control
		Red colour	Significantly lower size compared to control

## Sheet: 75 mM NaCl
			Day 1		Day 2	Day 3		Day 4		Day 5		Day 6		Day 7
			10:00 h	16:00 h	16:00 h	10:00 h	16:00 h	10:00 h	16:00 h	10:00 h	16:00 h	10:00 h	16:00 h	10:00 h
	Putrescine	ANOVA	p < 0.001 ***	p < 0.001 ***	p < 0.001 ***	p < 0.001 ***	p < 0.001 ***	p < 0.001 ***	p < 0.001 ***	p < 0.001 ***	p < 0.001 ***	p < 0.001 ***	p < 0.001 ***	p < 0.001 ***
		H2O	b	b	b	b	b	b	b	b	b	b	b	b
		0.001 mM	a	a	a	a	a	a	a	a	a	a	a	a
		0.01 mM	a	a	a	a	a	a	a	a	a	a	a	a
		0.1 mM	a	ab	ab	a	a	a	a	a	a	a	a	a
		1 mM	ab	ab	ab	a	a	a	a	a	a	a	a	a
	Spermidine	ANOVA	p < 0.001 ***	p < 0.001 ***	p < 0.001 ***	p < 0.001 ***	p < 0.001 ***	p < 0.001 ***	p < 0.001 ***	p < 0.001 ***	p < 0.001 ***	p < 0.001 ***	p < 0.001 ***	p < 0.001 ***
		H2O	b	b	b	b	b	b	b	b	b	b	b	b
		0.001 mM	a	a	a	a	a	a	a	a	a	a	a	a
		0.01 mM	a	a	a	a	a	a	a	a	a	a	a	a
		0.1 mM	a	a	a	a	ab	a	a	a	a	a	a	a
		1 mM	a	a	a	a	a	a	a	a	a	a	a	a
	Spermine	ANOVA	p < 0.001 ***	p < 0.001 ***	p = 0.1118	p < 0.001 ***	p < 0.001 ***	p < 0.001 ***	p < 0.001 ***	p < 0.001 ***	p < 0.001 ***	p < 0.001 ***	p < 0.001 ***	p < 0.001 ***
		H2O	b	b	a	b	b	b	b	b	b	b	b	b
		0.001 mM	a	a	a	a	a	a	a	a	a	ab	ab	ab
		0.01 mM	ab	a	a	a	a	ab	ab	ab	ab	ab	ab	ab
		0.1 mM	a	a	a	a	a	a	a	a	a	a	a	a
		1 mM	a	a	a	a	a	a	a	ab	ab	ab	ab	ab
	Proline	ANOVA	p < 0.001 ***	p < 0.001 ***	p < 0.001 ***	p < 0.001 ***	p < 0.001 ***	p < 0.001 ***	p < 0.001 ***	p < 0.001 ***	p < 0.001 ***	p < 0.001 ***	p < 0.001 ***	p < 0.001 ***
		H2O	b	b	a	b	b	b	b	b	b	b	b	b
		0.001 mM	c	c	b	b	b	bc	bc	bc	bc	bc	bc	bc
		0.01 mM	bc	bc	a	b	b	c	c	c	c	c	c	c
		0.1 mM	ab	ab	a	ab	ab	ab	ab	ab	ab	ab	ab	ab
		1 mM	a	a	a	a	a	a	a	a	a	a	a	a
	Note: multiple comparison according Dunn & Sidák’s approach after ANOVA
		Blue colour	Significantly higher size compared to control
		Red colour	Significantly lower size compared to control

## Sheet: 150 mM NaCl
			Day 1		Day 2	Day 3		Day 4		Day 5		Day 6		Day 7
			10:00 h	16:00 h	16:00 h	10:00 h	16:00 h	10:00 h	16:00 h	10:00 h	16:00 h	10:00 h	16:00 h	10:00 h
	Putrescine	ANOVA	p < 0.001 ***	p < 0.001 ***	p < 0.001 ***	p < 0.001 ***	p < 0.001 ***	p < 0.001 ***	p < 0.001 ***	p < 0.001 ***	p < 0.001 ***	p < 0.001 ***	p < 0.001 ***	p < 0.001 ***
		H2O	b	b	b	b	b	b	b	b	b	b	b	b
		0.001 mM	a	a	a	a	a	a	a	a	a	a	a	a
		0.01 mM	ab	ab	ab	ab	ab	a	ab	ab	ab	a	ab	ab
		0.1 mM	ab	ab	ab	ab	a	a	a	a	a	a	a	a
		1 mM	a	a	a	a	a	a	a	a	a	a	a	a
	Spermidine	ANOVA	p < 0.001 ***	p < 0.001 ***	p < 0.001 ***	p < 0.001 ***	p < 0.001 ***	p < 0.001 ***	p < 0.001 ***	p < 0.001 ***	p < 0.001 ***	p < 0.001 ***	p < 0.001 ***	p < 0.001 ***
		H2O	b	b	b	b	b	b	b	b	b	b	b	b
		0.001 mM	a	a	a	a	a	a	a	a	a	a	a	a
		0.01 mM	a	a	a	a	a	a	a	a	a	a	a	a
		0.1 mM	a	a	a	a	a	a	a	a	a	a	a	a
		1 mM	a	a	a	a	a	a	a	a	a	a	a	a
	Spermine	ANOVA	p < 0.001 ***	p < 0.001 ***	p < 0.001 ***	p < 0.001 ***	p < 0.001 ***	p < 0.001 ***	p < 0.001 ***	p < 0.001 ***	p < 0.001 ***	p < 0.001 ***	p < 0.001 ***	p < 0.001 ***
		H2O	b	b	b	b	b	b	b	b	b	b	b	b
		0.001 mM	b	b	b	b	b	b	b	b	b	b	b	b
		0.01 mM	a	a	a	a	a	a	a	a	a	a	a	a
		0.1 mM	a	a	a	a	a	a	a	a	a	a	a	a
		1 mM	a	a	a	a	a	a	a	a	a	a	a	ab
	Proline	ANOVA	p < 0.001 ***	p < 0.001 ***	p < 0.001 ***	p < 0.001 ***	p < 0.001 ***	p < 0.001 ***	p < 0.001 ***	p < 0.001 ***	p < 0.001 ***	p < 0.001 ***	p < 0.001 ***	p < 0.001 ***
		H2O	a	a	a	a	a	a	a	a	a	a	a	a
		0.001 mM	b	b	b	b	b	b	b	b	b	b	b	b
		0.01 mM	ab	ab	b	ab	ab	b	b	b	b	b	b	b
		0.1 mM	b	b	b	b	b	b	ab	ab	ab	ab	ab	b
		1 mM	ab	ab	b	b	ab	ab	ab	ab	ab	ab	ab	ab
	Note: multiple comparison according Dunn & Sidák’s approach after ANOVA
		Blue colour	Significantly higher size compared to control
		Red colour	Significantly lower size compared to control
